# Supplementary material for: Electroassisted Incorporation of Ferrocene within Sol–Gel Silica Films to Enhance Electron Transfer
Source: Molecules. 2023 Sep 28;28(19):6845. doi: 10.3390/molecules28196845 (PMC10574706; doi:10.3390/molecules28196845)
Supplement: Supplementary file 1 [file molecules-28-06845-s001.zip]

Archive with 1 entries (1 files):
- molecules-2608546-supplementary.pdf
